# Supplementary material for: Lesion-Symptom Mapping of Acute Speech Deficits After Left vs. Right Hemisphere Stroke: A Retrospective Analysis of NIHSS Best Language Scores and Clinical Neuroimaging
Source: Brain Sci. 2025 Dec 13;15(12):1329. doi: 10.3390/brainsci15121329 (PMC12730659; doi:10.3390/brainsci15121329)
Supplement: Supplementary file 1 [file brainsci-15-01329-s001.zip]

Archive with 1 entries (1 files):
- brainsci-3974644-supplementary.pdf
